# Supplementary material for: Exploration capacity versus specific enzymatic activity of ectomycorrhizas in response to primary productivity and soil phosphorus availability in Bornean tropical rainforests
Source: Sci Rep. 2024 Feb 3;14:2842. doi: 10.1038/s41598-024-53234-6 (PMC10838334; doi:10.1038/s41598-024-53234-6)
Supplement: Supplementary file 1 — Supplementary Information 1. [file 41598_2024_53234_MOESM1_ESM.xlsx]

## Sheet: ECM biomass
site	replicate_ no	Tips	weight	fine-root weight	ECM/fine-root ratio	length	surface area
07U	1	35269.8	0.627803	352.877	0.0017791	339.033	0.385217
07U	2	10580.9	0.268051	268.186	0.000999494	101.286	0.255614
07U	3	67718.1	7.96393	349.348	0.0227965	456.246	0.49212
07U	4	16224.1	0.804152	179.261	0.00448592	86.2248	0.24248
07U	5	705.396	0.0705396	362.757	0.000194454	0.404192	0.0203084
07U	6	10580.9	0.514939	295.711	0.00174136	44.9112	0.145128
07U	7	14107.9	4.94483	350.76	0.0140975	135.004	0.17977
07U	8	52199.3	3.59752	149.62	0.0240444	255.985	0.33744
07U	9	705.396	0.0987555	344.408	0.00028674	3.00075	0.0513599
07U	10	3526.98	0.663073	431.215	0.00153768	31.1799	0.154087
07S	1	50083.1	1.70001	168.675	0.0100786	304.153	0.411493
07S	2	58547.9	2.46889	265.363	0.0093038	281.849	0.415076
07S	3	35269.8	2.77221	276.655	0.0100204	279.971	0.499886
07S	4	0	0	271.009	0	0	0
07S	5	11286.3	0.543155	90.3365	0.00601258	62.9982	0.195296
07S	6	29626.7	1.93279	169.381	0.0114109	99.2358	0.249647
07S	7	188341	5.93944	213.843	0.0277747	865.542	0.680848
07S	8	15518.7	0.40913	131.976	0.00310003	16.7426	0.100632
07S	9	7759.36	0.613695	174.321	0.00352048	36.6594	0.192009
07S	10	96639.3	6.10873	176.438	0.0346225	695.278	0.699661
17U	1	31037.4	1.00166	554.722	0.0018057	62.8332	0.260397
17U	2	18340.3	0.592533	707.165	0.000837899	45.6546	0.258006
17U	3	66307.3	4.68383	414.983	0.0112868	146.068	0.306981
17U	4	86058.4	5.24815	578.718	0.00906858	230.729	0.696078
17U	5	126971	6.7577	478.501	0.0141226	768.788	0.797909
17U	6	108631	4.07719	429.098	0.00950177	225.509	0.364612
17U	7	173528	5.40334	856.785	0.00630653	291.259	0.860019
17U	8	102988	5.55852	488.382	0.0113815	469.901	0.654868
17U	9	115685	5.04358	519.435	0.00970976	167.11	0.350575
17U	10	47967	2.00333	331.704	0.00603949	112.588	0.296824
17S	1	9875.55	0.33859	412.16	0.000821502	23.5412	0.134978
17S	2	11286.3	0.521993	227.253	0.00229697	50.591	0.206046
17S	3	448632	33.4499	231.487	0.1445	890.365	0.925712
17S	4	47967	6.20749	341.585	0.0181726	231.339	0.373274
17S	5	366806	32.5893	328.881	0.0990915	1128.52	0.996188
17S	6	138258	11.7801	512.377	0.0229911	715.492	0.76685
17S	7	80415.2	4.78259	316.178	0.0151263	559.437	0.705932
17S	8	225727	15.9702	319.001	0.0500631	317.747	0.49511
17S	9	33859	1.39669	433.333	0.00322312	22.5141	0.093465
17S	10	155187	7.02575	355.7	0.0197519	439.488	0.643222
17Q	1	5643.17	0.507885	235.722	0.0021546	38.8828	0.159462
17Q	2	11991.7	1.37552	185.613	0.0074107	75.3603	0.251438
17Q	3	67718.1	7.68177	235.722	0.0325883	447.191	0.538408
17Q	4	44440	4.25354	333.821	0.012742	306.778	0.45151
17Q	5	28215.9	1.06515	265.363	0.00401392	163.916	0.370883
17Q	6	42323.8	3.7386	368.403	0.0101481	226.118	0.526762
17Q	7	36680.6	6.41911	369.815	0.0173576	381.275	0.633368
17Q	8	90996.1	5.69255	333.116	0.0170888	598.898	0.684432
17Q	9	1410.79	0.0846476	283.713	0.000298356	13.2459	0.140945
17Q	10	13402.5	0.754774	416.395	0.00181264	81.7279	0.252031

## Sheet: ECM enzyme activity
site	host tree genus	tree replicate	root replicate	AP	BG	LAP	NAG	PPO
07T	Castanopsis	1	1	56.8	10.9	0.3	13.5	0.124773
07T	Castanopsis	1	2	56.8	22.3	0.3	20.6	0.152687
07T	Castanopsis	1	3	64	7.1	0.2	7.1	0.0975467
07T	Castanopsis	1	4	79.7	7.3	0.3	7.3	0.121247
07T	Shorea	1	1	34.5	17.4	0.6	25.6	0.00290422
07T	Shorea	1	2	29.6	18.5	0.2	13.7	0.0299043
07T	Shorea	1	3	40.3	18.8	0.1	15.3	0.01188
07T	Shorea	1	4	34.5	21.2	0.5	25.2	0.00315885
07T	Shorea	2	1	32.7	14	0.1	4.9	0.0093916
07T	Shorea	2	2	22	8.1	0	7.2	0.00925307
07T	Shorea	2	3	31.4	15	0.2	16	0.134782
07T	Shorea	2	4	27	16.8	0.2	12.1	0.00428319
07T	Shorea	3	1	87.9	140.7	15	233.4	0.094559
07T	Shorea	3	2	29.9	12.1	0.6	9	0.0379538
07T	Shorea	3	3	20.1	4.9	0.2	2	0.0257089
07T	Shorea	3	4	23.6	13	0.2	11.3	0.0312676
07U	Shorea	1	1	24.7	12.8	0.5	10.9	0.121469
07U	Shorea	1	2	39.3	8.2	0.6	16.3	0.158181
07U	Shorea	1	3	25.3	13.1	1.7	19.2	0.0549214
07U	Shorea	2	1	34.7	21.3	1.7	31.2	0.0757439
07U	Shorea	2	2	33.3	10.5	1.3	14.5	0.0413508
07U	Shorea	2	3	26.7	14.8	1.5	19	0.0528864
07U	Shorea	3	1	16.6	18.1	0.3	14.6	0.0808935
07U	Shorea	3	2	36.2	18	0.7	20.6	0.146896
07U	Shorea	4	1	16.8	13.4	0.7	17.7	0.0688409
07U	Shorea	4	2	24.9	20.1	0.9	28.9	0.14292
07U	Shorea	4	3	35.8	32.2	0.7	24.9	0.170582
07U	Shorea	5	1	32.8	21.5	0.5	21.6	0.0956957
07U	Shorea	5	2	22	10.7	0.4	12.3	0.0785408
07U	Shorea	5	3	26.1	12.7	0.4	14.6	0.103209
07U	Shorea	6	1	68.4	31.2	1.3	33.6	0.143553
07U	Shorea	6	2	35	16.4	2.6	27.9	0.0565776
07U	Shorea	6	3	111.2	128.1	16	256.8	0.0643572
07U	Shorea	7	1	27.6	10.7	0.5	14	0.0768277
07U	Shorea	7	2	29.3	18.6	0.2	11.5	0.113368
07U	Shorea	7	3	28.3	9.8	0.3	15	0.105104
17Q	Castanopsis	1	1	258.9	57.3	1.9	108.8	0.250197
17Q	Castanopsis	1	2	98.4	15.4	0.2	37.5	0.165921
17Q	Castanopsis	1	3	108.9	19.6	0.2	52.3	0.134586
17Q	Castanopsis	1	4	145.3	48.2	4.8	197.7	0.0787098
17Q	Castanopsis	2	2	75.7	10.3	0.1	20.8	0.102578
17Q	Castanopsis	2	3	134.4	13.6	0.6	27.5	0.0710966
17Q	Castanopsis	2	4	121.6	55	1	85.2	0.030928
17Q	Castanopsis	3	1	56.6	5.9	0.2	10.6	0.0151029
17Q	Castanopsis	3	2	104.2	26.9	1.3	83.1	0.0306959
17Q	Castanopsis	3	3	93.8	30.4	0.2	37	0.0963727
17Q	Castanopsis	3	4	242.1	70.6	2.8	140	0.198548
17Q	Lithocarpus	1	1	26.6	15.1	0.2	36.8	0.119235
17Q	Lithocarpus	1	2	31.9	11.8	0.3	20.9	0.124825
17Q	Lithocarpus	1	3	28.9	9.4	0.2	37	0.160449
17Q	Lithocarpus	2	1	95.8	35.3	0.6	64	0.0674171
17Q	Lithocarpus	2	2	34.8	21.2	0.2	38.9	0.144284
17Q	Lithocarpus	2	3	50.2	22.6	0.2	40.2	0.212907
17Q	Lithocarpus	3	1	39.7	12	0.3	29	0.0674755
17Q	Lithocarpus	3	2	59.6	20.2	0.3	34.4	0.236898
17Q	Lithocarpus	3	3	62.8	23.2	0.5	57.4	0.218474
17Q	Lithocarpus	4	1	46	11.2	0.5	37.3	0.166946
17Q	Lithocarpus	4	2	25.1	8.2	0.1	34	0.107978
17Q	Lithocarpus	4	3	18.9	9.2	0.1	28.1	0.110035
17T	Lithocarpus	1	1	26.8	18.6	0.3	42.3	0.151147
17T	Lithocarpus	1	2	41.6	17.8	0.2	20.8	0.0397679
17T	Lithocarpus	1	3	36.4	15.6	0.4	20	0.113334
17T	Lithocarpus	2	1	34.7	32.9	0.6	46.4	0.0250908
17T	Lithocarpus	2	2	32.8	15.3	0.3	20	0.103903
17T	Lithocarpus	2	3	18.2	16	0.3	20.3	0.0837914
17T	Lithocarpus	3	1	16.5	8	0.3	14	0.0521732
17T	Lithocarpus	3	2	40.1	59.2	2	125.4	0.0929097
17T	Lithocarpus	3	3	23.6	9.8	0.1	24.4	0.118103
17T	Lithocarpus	4	1	36.8	13.5	0.2	18.8	0.0717352
17T	Lithocarpus	4	2	16.4	20.2	0.1	19	0.0839947
17T	Tristaniopsis	1	1	22.3	25.1	0.3	16.4	0.00670768
17T	Tristaniopsis	1	2	17.5	14.2	0.6	58.1	0.199061
17T	Tristaniopsis	1	3	13.7	9.8	3.2	85.7	0.107904
17T	Tristaniopsis	2	1	24.2	8.2	2	46.5	0.0888894
17T	Tristaniopsis	2	2	21	21.2	0.7	51.4	0.144044
17T	Tristaniopsis	2	3	10.5	5.6	0.8	21.8	0.0344334
17T	Tristaniopsis	3	1	34.5	26.4	5.5	259.4	0.0507962
17T	Tristaniopsis	3	2	18.5	15.4	3.8	118.6	0.0735718
17T	Tristaniopsis	3	3	32.9	17.3	4.8	167.5	0.0732203
17T	Tristaniopsis	4	1	28.4	12.7	33.6	67.1	0.124078
17T	Tristaniopsis	4	2	27.6	6.6	17.7	124	0.0745691
17U	Lithocarpus	1	2	30.7	36.2	113.9	401.2	0.160847
17U	Lithocarpus	1	3	108.5	33.5	63.8	236.2	0.0239245
17U	Lithocarpus	2	3	69.2	20.8	24.7	95.6	0.0224434
17U	Lithocarpus	3	1	29.3	28.3	36.9	151.9	0.175235
17U	Lithocarpus	3	2	49.4	16.6	9.6	17.7	0.25439
17U	Lithocarpus	3	3	138.3	87.9	30	67.3	0.135804
17U	Lithocarpus	4	1	118.9	43.4	25.6	109.8	0.0323542
17U	Lithocarpus	4	3	256.9	61.4	25.1	59.9	0.049279
17U	Tristaniopsis	1	1	37.5	31.9	30.2	76.3	0.415298
17U	Tristaniopsis	1	2	61.2	68.4	0.2	19.7	0.0230062
17U	Tristaniopsis	1	3	176.9	96.4	0.2	9.6	0.272769
17U	Tristaniopsis	2	1	105.1	93	0.3	11.9	0.145035
17U	Tristaniopsis	2	2	56.3	59.5	0.2	18.1	0.147615
17U	Tristaniopsis	2	3	58.1	41.9	0.2	6.9	0.0205067
17U	Tristaniopsis	3	1	29.4	9.2	0.3	17.3	0.0323777
17U	Tristaniopsis	3	2	60.6	35	0.2	18.6	0.123522
17U	Tristaniopsis	4	1	65.4	55.3	0.4	25	0.191194
17U	Tristaniopsis	4	2	62	24.6	3.1	19.2	0.0823369
17U	Tristaniopsis	4	3	71.5	30.9	2	13.6	0.155529

## Sheet: metadata
ECMbiomass
Column name	Description
site	Site symbols, see Table 1 for details of each sites.
replicate_ no	Replicate number *samples for ECM biomass are independent from the ones for enzyme assay.
Tips	ECM tip number (m−2)
weight	ECM tip biomass (g m−2)
fine-root weight	fine root(φ<2mm) biomass (g m−2)
ECM/fine-root ratio	ECM ratio to fine-root (w/w)
length	ECM length (mECM_m−2)
surface area	ECM surface area (m2ECM_m−2)
ECMenzyme activity
Column name	Description
site	Site symbols, see Table 1 for details of each sites.
host tree genus	Host genera of ectomycorrhizal root tip.
tree replicate	Replicate number
root replicate	Replicate number
AP, BG, LAP, NAG, PPO	Specific enzyme activity on an ECM surface area basis (pmol min−1 mm−2).See Figure 2 for abbreviations of enzyme name.
